# Supplementary material for: Rebamipide Reprograms Hepatic Networks to Prevent and Reverse Metabolic-Dysfunction-Associated Steatotic Liver Disease: Multi-Omics Insights and Histological Validation
Source: Pharmaceuticals (Basel). 2026 Mar 31;19(4):559. doi: 10.3390/ph19040559 (PMC13119257; doi:10.3390/ph19040559)
Supplement: Supplementary file 1 [file pharmaceuticals-19-00559-s001.zip]

Archive with 1 entries (1 files):
- pharmaceuticals-4140396-supplementary.pdf
